# Supplementary material for: ﻿Three new species of Nigrograna (Dothideomycetes, Pleosporales) associated with Arabica coffee from Yunnan Province, China
Source: MycoKeys. 2022 Dec 12;94:51–71. doi: 10.3897/mycokeys.94.95751 (PMC9836489; doi:10.3897/mycokeys.94.95751)
Supplement: XML Treatment for Nigrograna puerensis [file mycokeys.94.95751-treatment2.xml]

<!DOCTYPE tp:taxon-treatment
  PUBLIC "-//TaxonX//DTD Taxonomic Treatment Publishing DTD v0 20100105//EN" "tax-treatment-NSO.dtd">
<tp:taxon-treatment xmlns:tp="http://www.plazi.org/taxpub"><tp:treatment-meta><kwd-group><label>Taxon classification</label><kwd>
                <named-content content-type="kingdom">Fungi</named-content>
              </kwd><kwd>
                <named-content content-type="order">Pleosporales</named-content>
              </kwd><kwd>
                <named-content content-type="family">Biatriosporaceae</named-content>
              </kwd></kwd-group><mixed-citation publication-type="journal"><person-group><name><surname>Lu</surname><given-names>Li</given-names></name><name><surname>Karunarathna</surname><given-names>Samantha C.</given-names></name><name><surname>Dai</surname><given-names>Dong-qin</given-names></name><name><surname>Jayawardena</surname><given-names>Ruvishika S.</given-names></name><name><surname>Suwannarach</surname><given-names>Nakarin</given-names></name><name><surname>Tibpromma</surname><given-names>Saowaluck</given-names></name></person-group><article-title>﻿Three new species of <italic><tp:taxon-name><tp:taxon-name-part taxon-name-part-type="genus" reg="Nigrograna">Nigrograna</tp:taxon-name-part></tp:taxon-name></italic> (<tp:taxon-name><tp:taxon-name-part taxon-name-part-type="class">Dothideomycetes</tp:taxon-name-part></tp:taxon-name>, <tp:taxon-name><tp:taxon-name-part taxon-name-part-type="order">Pleosporales</tp:taxon-name-part></tp:taxon-name>) associated with Arabica coffee from Yunnan Province, China</article-title><source>MycoKeys</source><day>12</day><month>12</month><year>2022</year><volume>94</volume><fpage>51</fpage><lpage>71</lpage><pub-id pub-id-type="doi">10.3897/mycokeys.94.95751</pub-id></mixed-citation></tp:treatment-meta><tp:nomenclature><label>﻿</label><tp:taxon-name>
              <object-id xmlns:xlink="http://www.w3.org/1999/xlink" content-type="arpha" xlink:type="simple">1B95946C-F016-5EA6-988D-8E1715C78A93</object-id>
              <tp:taxon-name-part taxon-name-part-type="genus" reg="Nigrograna">Nigrograna</tp:taxon-name-part>
              <tp:taxon-name-part taxon-name-part-type="species" reg="puerensis">puerensis</tp:taxon-name-part>
              <object-id xmlns:xlink="http://www.w3.org/1999/xlink" xlink:type="simple">Index Fungorum number: IF559426</object-id>
              <object-id xmlns:xlink="http://www.w3.org/1999/xlink" xlink:type="simple">Facesoffungi Number: FoF12766</object-id>
            </tp:taxon-name><tp:taxon-authority>L. Lu &amp; Tibpromma</tp:taxon-authority><tp:taxon-status xmlns:xlink="http://www.w3.org/1999/xlink" xlink:type="simple">sp. nov.</tp:taxon-status><xref ref-type="fig" rid="F3">Fig. 3</xref></tp:nomenclature><tp:treatment-sec sec-type="etymology" id="SECID0EQQBI"><title>Etymology.</title><p>The specific epithet “<italic><tp:taxon-name><tp:taxon-name-part taxon-name-part-type="genus" reg="Nigrograna"/><tp:taxon-name-part taxon-name-part-type="species" reg="puerensis">puerensis</tp:taxon-name-part></tp:taxon-name></italic>” refers to the location Pu’er City, where the type species was collected.</p></tp:treatment-sec><tp:treatment-sec sec-type="Holotype" id="SECID0EARBI"><title>Holotype.</title><p><abbrev xmlns:xlink="http://www.w3.org/1999/xlink" content-type="institution" xlink:title="Zhongkai University of Agriculture and Engineering" id="ABBRID0EGRBI" xlink:type="simple">ZHKU</abbrev> 22-0122.</p></tp:treatment-sec><tp:treatment-sec sec-type="description" id="SECID0ELRBI"><title>Description.</title><p><bold><italic>Saprobic</italic></bold> on decaying branch of <italic><tp:taxon-name><tp:taxon-name-part taxon-name-part-type="genus" reg="Coffea">Coffea</tp:taxon-name-part><tp:taxon-name-part taxon-name-part-type="species" reg="arabica">arabica</tp:taxon-name-part></tp:taxon-name></italic>. <bold>Sexual morph: <italic>Ascomata</italic></bold> 90–180 µm high, 90–150 μm wide (x̄ = 138 × 115 μm, n = 10), immersed, with only ostiolar necks visible on the host surface or erumpent, solitary, subglobose to ellipsoid, dark brown (#6e5031). <bold><italic>Peridium</italic></bold> 10–15 μm wide (x̄ = 13 μm, n = 15), outer layer consists of 2–3 layers of <bold><italic>textura prismatica</italic></bold>, brown (#937463) and thick-walled cells, inner layer hyaline with thin-walled cells. <bold><italic>Hamathecium</italic></bold> composed of numerous, 1.5–2 µm wide (x̄ = 1.8 μm, n = 20), filamentous, hyaline, septate, pseudoparaphyse. <bold><italic>Asci</italic></bold> 50–80 × 8–11 μm (x̄ = 66 × 9.5 μm, n = 20), 8-spored, bitunicate, fissitunicate, cylindrical to clavate, short pedicellate, apically rounded, with poorly developed ocular chamber. <bold><italic>Ascospores</italic></bold> 15–18 × 4–5 μm, (x̄ = 16 × 4.5 μm, n = 30), uni- to bi-seriately arranged, fusoid, apical cell and basal cell acute, and apical cell slightly wider than basal cell, straight or slightly curved, 1-septate, constricted at septum, guttulate, hyaline to yellow-brownish (#daceb8) when young, brownish (#937463) when mature. <bold>Asexual morph</bold>: Undetermined.</p></tp:treatment-sec><tp:treatment-sec sec-type="description" id="SECID0EWSBI"><title>Culture characteristics.</title><p>On <abbrev xmlns:xlink="http://www.w3.org/1999/xlink" xlink:title="potato dextrose agar" id="ABBRID0E3SBI" xlink:type="simple">PDA</abbrev>, colonies reached up to 4 cm diam. after two months at room temperature (22–26 °C). Colony dense, circular, slightly raised at the center, surface with white aerial mycelium, fluffy, with a serrate edge, grayish (#c9bfb3) to dark brown (#6e5031) from center to edge, reverse dark green (#3a4543) to dark brown (#6e5031).</p></tp:treatment-sec><tp:treatment-sec sec-type="material" id="SECID0EATBI"><title>Material examined.</title><p>Pu’er City, Yunnan Province, China, on a decaying branch of <italic><tp:taxon-name><tp:taxon-name-part taxon-name-part-type="genus" reg="Coffea">Coffea</tp:taxon-name-part><tp:taxon-name-part taxon-name-part-type="species" reg="arabica">arabica</tp:taxon-name-part></tp:taxon-name></italic>, (<named-content xmlns:xlink="http://www.w3.org/1999/xlink" content-type="dwc:verbatimCoordinates" xlink:type="simple"><named-content content-type="geo-json" specific-use="{&#34;type&#34;:&#34;Point&#34;,&#34;coordinates&#34;:[101.016389,22.600556]}" id="NCID0EUTBI" xlink:type="simple">22°36'2"N, 101°0'59"E</named-content></named-content>, 1016.43 m), 16 September 2021, LiLu, Puer 1-4 (<abbrev xmlns:xlink="http://www.w3.org/1999/xlink" content-type="institution" xlink:title="Zhongkai University of Agriculture and Engineering" id="ABBRID0EZTBI" xlink:type="simple">ZHKU</abbrev> 22-0122, holotype), <abbrev xmlns:xlink="http://www.w3.org/1999/xlink" content-type="institution" xlink:title="Zhongkai University of Agriculture and Engineering" id="ABBRID0E5TBI" xlink:type="simple">ZHKUCC</abbrev> 22-0212 = <abbrev xmlns:xlink="http://www.w3.org/1999/xlink" content-type="institution" xlink:title="Zhongkai University of Agriculture and Engineering" id="ABBRID0EDUBI" xlink:type="simple">ZHKUCC</abbrev> 22-0213. GenBank number; <abbrev xmlns:xlink="http://www.w3.org/1999/xlink" xlink:title="internal transcribed spacer" id="ABBRID0EIUBI" xlink:type="simple">ITS</abbrev>: <ext-link xmlns:xlink="http://www.w3.org/1999/xlink" ext-link-type="gen" xlink:href="OP450969" xlink:type="simple">OP450969</ext-link>, <abbrev xmlns:xlink="http://www.w3.org/1999/xlink" xlink:title="large subunit" id="ABBRID0ERUBI" xlink:type="simple">LSU</abbrev>: <ext-link xmlns:xlink="http://www.w3.org/1999/xlink" ext-link-type="gen" xlink:href="OP450975" xlink:type="simple">OP450975</ext-link>, <abbrev xmlns:xlink="http://www.w3.org/1999/xlink" xlink:title="small subunit" id="ABBRID0E1UBI" xlink:type="simple">SSU</abbrev>: <ext-link xmlns:xlink="http://www.w3.org/1999/xlink" ext-link-type="gen" xlink:href="OP450983" xlink:type="simple">OP450983</ext-link>, <italic>tef</italic>1-α: <ext-link xmlns:xlink="http://www.w3.org/1999/xlink" ext-link-type="gen" xlink:href="OP432249" xlink:type="simple">OP432249</ext-link> (<abbrev xmlns:xlink="http://www.w3.org/1999/xlink" content-type="institution" xlink:title="Zhongkai University of Agriculture and Engineering" id="ABBRID0EKVBI" xlink:type="simple">ZHKUCC</abbrev> 22-0212, ex-type); <abbrev xmlns:xlink="http://www.w3.org/1999/xlink" xlink:title="internal transcribed spacer" id="ABBRID0EPVBI" xlink:type="simple">ITS</abbrev>: <ext-link xmlns:xlink="http://www.w3.org/1999/xlink" ext-link-type="gen" xlink:href="OP450970" xlink:type="simple">OP450970</ext-link>, <abbrev xmlns:xlink="http://www.w3.org/1999/xlink" xlink:title="large subunit" id="ABBRID0EYVBI" xlink:type="simple">LSU</abbrev>: <ext-link xmlns:xlink="http://www.w3.org/1999/xlink" ext-link-type="gen" xlink:href="OP450976" xlink:type="simple">OP450976</ext-link>, <abbrev xmlns:xlink="http://www.w3.org/1999/xlink" xlink:title="small subunit" id="ABBRID0EBWBI" xlink:type="simple">SSU</abbrev>: <ext-link xmlns:xlink="http://www.w3.org/1999/xlink" ext-link-type="gen" xlink:href="OP450984" xlink:type="simple">OP450984</ext-link>, <italic>tef</italic>1-α: <ext-link xmlns:xlink="http://www.w3.org/1999/xlink" ext-link-type="gen" xlink:href="OP432250" xlink:type="simple">OP432250</ext-link> (<abbrev xmlns:xlink="http://www.w3.org/1999/xlink" content-type="institution" xlink:title="Zhongkai University of Agriculture and Engineering" id="ABBRID0ERWBI" xlink:type="simple">ZHKUCC</abbrev> 22-0213).</p></tp:treatment-sec><tp:treatment-sec sec-type="notes" id="SECID0EWWBI"><title>Notes.</title><p><italic><tp:taxon-name><tp:taxon-name-part taxon-name-part-type="genus" reg="Nigrograna">Nigrograna</tp:taxon-name-part><tp:taxon-name-part taxon-name-part-type="species" reg="puerensis">puerensis</tp:taxon-name-part></tp:taxon-name></italic> clusters with <italic><tp:taxon-name><tp:taxon-name-part taxon-name-part-type="genus" reg="Nigrograna">N.</tp:taxon-name-part><tp:taxon-name-part taxon-name-part-type="species" reg="carollii">carollii</tp:taxon-name-part></tp:taxon-name></italic> with significant statistical support from <abbrev xmlns:xlink="http://www.w3.org/1999/xlink" xlink:title="maximum likelihood" id="ABBRID0ESXBI" xlink:type="simple">ML</abbrev> 100% and BIPP 1.00. In morphology, our new strains best fit <italic><tp:taxon-name><tp:taxon-name-part taxon-name-part-type="genus" reg="Nigrograna">Nigrograna</tp:taxon-name-part></tp:taxon-name></italic> by having immersed ascomata, clavate and short pedicellate asci, and pale to brown, fusoid to narrowly ellipsoid, and septate ascospores (<xref ref-type="bibr" rid="B19">Jaklitsch and Voglmayr 2016</xref>; <xref ref-type="bibr" rid="B56">Zhang et al. 2020</xref>). Blast search results of <abbrev xmlns:xlink="http://www.w3.org/1999/xlink" xlink:title="internal transcribed spacer" id="ABBRID0EFYBI" xlink:type="simple">ITS</abbrev>, <abbrev xmlns:xlink="http://www.w3.org/1999/xlink" xlink:title="large subunit" id="ABBRID0EJYBI" xlink:type="simple">LSU</abbrev> and <italic>tef</italic>1-α sequence data revealed that our taxon (<abbrev xmlns:xlink="http://www.w3.org/1999/xlink" content-type="institution" xlink:title="Zhongkai University of Agriculture and Engineering" id="ABBRID0EPYBI" xlink:type="simple">ZHKUCC</abbrev> 22-0212) is similar to <italic><tp:taxon-name><tp:taxon-name-part taxon-name-part-type="genus" reg="Nigrograna">N.</tp:taxon-name-part><tp:taxon-name-part taxon-name-part-type="species" reg="mackinnonii">mackinnonii</tp:taxon-name-part></tp:taxon-name></italic> (96% <ext-link xmlns:xlink="http://www.w3.org/1999/xlink" ext-link-type="gen" xlink:href="MZ270697" xlink:type="simple">MZ270697</ext-link>, 99% <ext-link xmlns:xlink="http://www.w3.org/1999/xlink" ext-link-type="gen" xlink:href="KJ605422" xlink:type="simple">KJ605422</ext-link>, and 95% <ext-link xmlns:xlink="http://www.w3.org/1999/xlink" ext-link-type="gen" xlink:href="LT797087" xlink:type="simple">LT797087</ext-link> respectively), while the similarity of <abbrev xmlns:xlink="http://www.w3.org/1999/xlink" xlink:title="small subunit" id="ABBRID0EOZBI" xlink:type="simple">SSU</abbrev> sequence to <italic><tp:taxon-name><tp:taxon-name-part taxon-name-part-type="genus" reg="Nigrograna">N.</tp:taxon-name-part><tp:taxon-name-part taxon-name-part-type="species" reg="carollii">carollii</tp:taxon-name-part></tp:taxon-name></italic> is as high as 99%. Based on nucleotide comparisons, our isolate (<abbrev xmlns:xlink="http://www.w3.org/1999/xlink" content-type="institution" xlink:title="Zhongkai University of Agriculture and Engineering" id="ABBRID0E4ZBI" xlink:type="simple">ZHKUCC</abbrev> 22-0212) differs from <italic><tp:taxon-name><tp:taxon-name-part taxon-name-part-type="genus" reg="Nigrograna">N.</tp:taxon-name-part><tp:taxon-name-part taxon-name-part-type="species" reg="carollii">carollii</tp:taxon-name-part></tp:taxon-name></italic> (CCF 4484) by 9/490 bp (1.8%) in <abbrev xmlns:xlink="http://www.w3.org/1999/xlink" xlink:title="internal transcribed spacer" id="ABBRID0EN1BI" xlink:type="simple">ITS</abbrev>, 2/222 bp (1%) in <abbrev xmlns:xlink="http://www.w3.org/1999/xlink" xlink:title="large subunit" id="ABBRID0ER1BI" xlink:type="simple">LSU</abbrev>, 2/1306 bp (0.2%) in <abbrev xmlns:xlink="http://www.w3.org/1999/xlink" xlink:title="small subunit" id="ABBRID0EV1BI" xlink:type="simple">SSU</abbrev>, and 10/530 bp (2%) in <italic>tef</italic>1-α. Unfortunately, for <italic><tp:taxon-name><tp:taxon-name-part taxon-name-part-type="genus" reg="Nigrograna">N.</tp:taxon-name-part><tp:taxon-name-part taxon-name-part-type="species" reg="carollii">carollii</tp:taxon-name-part></tp:taxon-name></italic>, sufficient morphological data was not available to compare with our novel taxon which was isolated as an endophyte on living sapwood of wild <italic><tp:taxon-name><tp:taxon-name-part taxon-name-part-type="genus" reg="Hevea">Hevea</tp:taxon-name-part><tp:taxon-name-part taxon-name-part-type="species" reg="brasiliensis">brasiliensis</tp:taxon-name-part></tp:taxon-name></italic> Müll. Arg., and <italic><tp:taxon-name><tp:taxon-name-part taxon-name-part-type="genus" reg="Nigrograna">N.</tp:taxon-name-part><tp:taxon-name-part taxon-name-part-type="species" reg="mackinnonii">mackinnonii</tp:taxon-name-part></tp:taxon-name></italic> which was isolated as a human pathogen (<xref ref-type="bibr" rid="B8">de Gruyter 2012</xref>; <xref ref-type="bibr" rid="B23">Kolařík et al. 2017</xref>). In addition, the colony morphology of <italic><tp:taxon-name><tp:taxon-name-part taxon-name-part-type="genus" reg="Nigrograna">N.</tp:taxon-name-part><tp:taxon-name-part taxon-name-part-type="species" reg="carollii">carollii</tp:taxon-name-part></tp:taxon-name></italic> on <abbrev xmlns:xlink="http://www.w3.org/1999/xlink" xlink:title="potato dextrose agar" id="ABBRID0EP3BI" xlink:type="simple">PDA</abbrev> is described as colonies plane, effuse, and light gray (<xref ref-type="bibr" rid="B23">Kolařík et al. 2017</xref>), while <italic><tp:taxon-name><tp:taxon-name-part taxon-name-part-type="genus" reg="Nigrograna">N.</tp:taxon-name-part><tp:taxon-name-part taxon-name-part-type="species" reg="puerensis">puerensis</tp:taxon-name-part></tp:taxon-name></italic> colony surface is seen as white aerial mycelium, fluffy, with a serrate edge, and grayish to dark brown from center to edge. Therefore, based on morphological and phylogenetic analyses, we introduce <italic><tp:taxon-name><tp:taxon-name-part taxon-name-part-type="genus" reg="Nigrograna">N.</tp:taxon-name-part><tp:taxon-name-part taxon-name-part-type="species" reg="puerensis">puerensis</tp:taxon-name-part></tp:taxon-name></italic> as a distinct new species.</p><fig id="F3" position="float" orientation="portrait"><object-id xmlns:xlink="http://www.w3.org/1999/xlink" content-type="doi" xlink:type="simple">10.3897/mycokeys.94.95751.figure3</object-id><object-id xmlns:xlink="http://www.w3.org/1999/xlink" content-type="arpha" xlink:type="simple">7A319D5E-07E4-5525-9B1F-899C572B9FFC</object-id><label>Figure 3.</label><caption><p><italic><tp:taxon-name><tp:taxon-name-part taxon-name-part-type="genus" reg="Nigrograna">Nigrograna</tp:taxon-name-part><tp:taxon-name-part taxon-name-part-type="species" reg="puerensis">puerensis</tp:taxon-name-part></tp:taxon-name></italic> (<abbrev xmlns:xlink="http://www.w3.org/1999/xlink" content-type="institution" xlink:title="Zhongkai University of Agriculture and Engineering" id="ABBRID0EA5BI" xlink:type="simple">ZHKU</abbrev> 22-0122, holotype) <bold>a, b</bold> ascomata observed on host substrate <bold>c</bold> a vertical section through an ascoma <bold>d</bold> peridium <bold>e</bold> hamathecium <bold>f–j</bold> asci <bold>k</bold> germinated ascospore <bold>l–p</bold> ascospores <bold>q</bold> culture on <abbrev xmlns:xlink="http://www.w3.org/1999/xlink" xlink:title="potato dextrose agar" id="ABBRID0EV5BI" xlink:type="simple">PDA</abbrev> from above and reverse. Scale bars: 50 μm (<bold>c</bold>); 30 μm (<bold>d</bold>); 15 μm (<bold>e–k</bold>); 5 μm (<bold>l–p</bold>).</p></caption><graphic xmlns:xlink="http://www.w3.org/1999/xlink" xlink:href="mycokeys-94-051-g003.jpg" position="float" orientation="portrait" xlink:type="simple" id="oo_781090.jpg"><uri content-type="original_file" xlink:type="simple">https://binary.pensoft.net/fig/781090</uri></graphic></fig></tp:treatment-sec><ref-list><ref id="B19"><mixed-citation xmlns:xlink="http://www.w3.org/1999/xlink" xlink:type="simple"><person-group><name name-style="western"><surname>Jaklitsch</surname><given-names>WM</given-names></name><name name-style="western"><surname>Voglmayr</surname><given-names>H</given-names></name></person-group> (<year>2016</year>) <article-title>Hidden diversity in <italic><tp:taxon-name><tp:taxon-name-part taxon-name-part-type="genus">Thyridaria</tp:taxon-name-part></tp:taxon-name></italic> and a new circumscription of the <tp:taxon-name><tp:taxon-name-part taxon-name-part-type="family">Thyridariaceae</tp:taxon-name-part></tp:taxon-name>.</article-title><source>Studies in Mycology</source><volume>85</volume>(<issue>1</issue>): <fpage>35</fpage>–<lpage>64</lpage>. <ext-link xlink:href="10.1016/j.simyco.2016.09.002" ext-link-type="doi" xlink:type="simple">https://doi.org/10.1016/j.simyco.2016.09.002</ext-link></mixed-citation></ref><ref id="B56"><mixed-citation xmlns:xlink="http://www.w3.org/1999/xlink" xlink:type="simple"><person-group><name name-style="western"><surname>Zhang</surname><given-names>JF</given-names></name><name name-style="western"><surname>Liu</surname><given-names>JK</given-names></name><name name-style="western"><surname>Thambugala</surname><given-names>KM</given-names></name><name name-style="western"><surname>Yang</surname><given-names>J</given-names></name><name name-style="western"><surname>Meng</surname><given-names>ZH</given-names></name><name name-style="western"><surname>Liu</surname><given-names>ZY</given-names></name></person-group> (<year>2020</year>) <article-title>Two new species and a new record of <italic><tp:taxon-name><tp:taxon-name-part taxon-name-part-type="genus">Nigrograna</tp:taxon-name-part></tp:taxon-name></italic> (<tp:taxon-name><tp:taxon-name-part taxon-name-part-type="family">Nigrogranaceae</tp:taxon-name-part></tp:taxon-name>, <tp:taxon-name><tp:taxon-name-part taxon-name-part-type="order">Pleosporales</tp:taxon-name-part></tp:taxon-name>) from China and Thailand.</article-title><source>Mycological Progress</source><volume>19</volume>: <fpage>1365</fpage>–<lpage>1375</lpage>. <ext-link xlink:href="10.1007/s11557-020-01633-0" ext-link-type="doi" xlink:type="simple">https://doi.org/10.1007/s11557-020-01633-0</ext-link></mixed-citation></ref><ref id="B8"><mixed-citation xmlns:xlink="http://www.w3.org/1999/xlink" xlink:type="simple"><person-group><name name-style="western"><surname>de Gruyter</surname><given-names>JH</given-names></name></person-group> (<year>2012</year>) Revised taxonomy of <italic><tp:taxon-name><tp:taxon-name-part taxon-name-part-type="genus">Phoma</tp:taxon-name-part></tp:taxon-name></italic> and allied genera. Wageningen University and Research, 1–181.</mixed-citation></ref><ref id="B23"><mixed-citation xmlns:xlink="http://www.w3.org/1999/xlink" xlink:type="simple"><person-group><name name-style="western"><surname>Kolařík</surname><given-names>M</given-names></name><name name-style="western"><surname>Spakowicz</surname><given-names>DJ</given-names></name><name name-style="western"><surname>Gazis</surname><given-names>R</given-names></name><name name-style="western"><surname>Shaw</surname><given-names>J</given-names></name><name name-style="western"><surname>Kubátová</surname><given-names>A</given-names></name><name name-style="western"><surname>Nováková</surname><given-names>A</given-names></name><name name-style="western"><surname>Chudíčková</surname><given-names>M</given-names></name><name name-style="western"><surname>Forcina</surname><given-names>GC</given-names></name><name name-style="western"><surname>Kang</surname><given-names>KW</given-names></name><name name-style="western"><surname>Kelnarová</surname><given-names>I</given-names></name><name name-style="western"><surname>Skaltsas</surname><given-names>D</given-names></name></person-group> (<year>2017</year>) <article-title><italic><tp:taxon-name><tp:taxon-name-part taxon-name-part-type="genus">Biatriospora</tp:taxon-name-part></tp:taxon-name></italic> (<tp:taxon-name><tp:taxon-name-part taxon-name-part-type="phylum">Ascomycota</tp:taxon-name-part></tp:taxon-name>: <tp:taxon-name><tp:taxon-name-part taxon-name-part-type="order">Pleosporales</tp:taxon-name-part></tp:taxon-name>) is an ecologically diverse genus including facultative marine fungi and endophytes with biotechnological potential.</article-title><source>Plant Systematics and Evolution</source><volume>303</volume>(<issue>1</issue>): <fpage>35</fpage>–<lpage>50</lpage>. <ext-link xlink:href="10.1007/s00606-016-1350-2" ext-link-type="doi" xlink:type="simple">https://doi.org/10.1007/s00606-016-1350-2</ext-link></mixed-citation></ref></ref-list></tp:taxon-treatment>
