# Supplementary material for: ﻿Three new species of Nigrograna (Dothideomycetes, Pleosporales) associated with Arabica coffee from Yunnan Province, China
Source: MycoKeys. 2022 Dec 12;94:51–71. doi: 10.3897/mycokeys.94.95751 (PMC9836489; doi:10.3897/mycokeys.94.95751)
Supplement: XML Treatment for Nigrograna asexualis [file mycokeys.94.95751-treatment3.xml]

<!DOCTYPE tp:taxon-treatment
  PUBLIC "-//TaxonX//DTD Taxonomic Treatment Publishing DTD v0 20100105//EN" "tax-treatment-NSO.dtd">
<tp:taxon-treatment xmlns:tp="http://www.plazi.org/taxpub"><tp:treatment-meta><kwd-group><label>Taxon classification</label><kwd>
                <named-content content-type="kingdom">Fungi</named-content>
              </kwd><kwd>
                <named-content content-type="order">Pleosporales</named-content>
              </kwd><kwd>
                <named-content content-type="family">Biatriosporaceae</named-content>
              </kwd></kwd-group><mixed-citation publication-type="journal"><person-group><name><surname>Lu</surname><given-names>Li</given-names></name><name><surname>Karunarathna</surname><given-names>Samantha C.</given-names></name><name><surname>Dai</surname><given-names>Dong-qin</given-names></name><name><surname>Jayawardena</surname><given-names>Ruvishika S.</given-names></name><name><surname>Suwannarach</surname><given-names>Nakarin</given-names></name><name><surname>Tibpromma</surname><given-names>Saowaluck</given-names></name></person-group><article-title>﻿Three new species of <italic><tp:taxon-name><tp:taxon-name-part taxon-name-part-type="genus" reg="Nigrograna">Nigrograna</tp:taxon-name-part></tp:taxon-name></italic> (<tp:taxon-name><tp:taxon-name-part taxon-name-part-type="class">Dothideomycetes</tp:taxon-name-part></tp:taxon-name>, <tp:taxon-name><tp:taxon-name-part taxon-name-part-type="order">Pleosporales</tp:taxon-name-part></tp:taxon-name>) associated with Arabica coffee from Yunnan Province, China</article-title><source>MycoKeys</source><day>12</day><month>12</month><year>2022</year><volume>94</volume><fpage>51</fpage><lpage>71</lpage><pub-id pub-id-type="doi">10.3897/mycokeys.94.95751</pub-id></mixed-citation></tp:treatment-meta><tp:nomenclature><label>﻿</label><tp:taxon-name>
              <object-id xmlns:xlink="http://www.w3.org/1999/xlink" content-type="arpha" xlink:type="simple">6C59D4C7-E1AF-5732-BDD6-02F00DCC1623</object-id>
              <tp:taxon-name-part taxon-name-part-type="genus" reg="Nigrograna">Nigrograna</tp:taxon-name-part>
              <tp:taxon-name-part taxon-name-part-type="species" reg="asexualis">asexualis</tp:taxon-name-part>
              <object-id xmlns:xlink="http://www.w3.org/1999/xlink" xlink:type="simple">Index Fungorum number: IF559427</object-id>
              <object-id xmlns:xlink="http://www.w3.org/1999/xlink" xlink:type="simple">Facesoffungi Number: FoF12767</object-id>
            </tp:taxon-name><tp:taxon-authority>L. Lu &amp; Tibpromma</tp:taxon-authority><tp:taxon-status xmlns:xlink="http://www.w3.org/1999/xlink" xlink:type="simple">sp. nov.</tp:taxon-status><xref ref-type="fig" rid="F4">Fig. 4</xref></tp:nomenclature><tp:treatment-sec sec-type="etymology" id="SECID0EWACI"><title>Etymology.</title><p>The species epithet ‘<italic><tp:taxon-name><tp:taxon-name-part taxon-name-part-type="genus" reg="Nigrograna"/><tp:taxon-name-part taxon-name-part-type="species" reg="asexualis">asexualis</tp:taxon-name-part></tp:taxon-name></italic>’ refers to the asexual morph.</p></tp:treatment-sec><tp:treatment-sec sec-type="Holotype" id="SECID0EGBCI"><title>Holotype.</title><p><abbrev xmlns:xlink="http://www.w3.org/1999/xlink" content-type="institution" xlink:title="Zhongkai University of Agriculture and Engineering" id="ABBRID0EMBCI" xlink:type="simple">ZHKU</abbrev> 22-0123.</p></tp:treatment-sec><tp:treatment-sec sec-type="description" id="SECID0ERBCI"><title>Description.</title><p><bold><italic>Saprobic</italic></bold> on decaying branch of <italic><tp:taxon-name><tp:taxon-name-part taxon-name-part-type="genus" reg="Coffea">Coffea</tp:taxon-name-part><tp:taxon-name-part taxon-name-part-type="species" reg="arabica">arabica.</tp:taxon-name-part></tp:taxon-name></italic><bold>Sexual morph</bold>: Undetermined. <bold>Asexual morph</bold>: Coelomycetous. <bold><italic>Pycnidia</italic></bold> 100–230 µm high, 120–180 µm wide (x̄ = 156 × 144 µm, n = 10), globose to subglobose, or pyriform, immersed, solitary, unilocular, dark brown, papillate ostiole, appearing as black spots on host surface. <bold><italic>Pycnidial wall</italic></bold> 11–16 µm wide (x̄ = 14 µm, n = 15), brown (#937463), the wall with pseudoparenchymatous cells. <bold><italic>Conidiophores</italic></bold> arising from the pycnidial wall, up to 46 µm long and 3–4.4 µm wide (x̄ = 3.4 µm, n = 25), filiform, septate, hyaline, simple to sparsely branched, with pegs along one or two sides and solitary phialides terminally. <bold><italic>Phialides</italic></bold> 3–6 × 1–2 µm (x̄ = 4.5 × 1.5 µm, n = 15), variable in shape, phialidic, discrete, ampulliform-lageniform-subcylindrical. <bold><italic>Conidia</italic></bold> 5–6.5 × 3–4 µm (x̄ = 5.5 × 3.7 µm, n = 30), ellipsoidal, unicellular, aseptate with 1–2 granules, subhyaline, smooth-walled.</p></tp:treatment-sec><tp:treatment-sec sec-type="description" id="SECID0E1CCI"><title>Culture characteristics.</title><p>Conidium germinated on <abbrev xmlns:xlink="http://www.w3.org/1999/xlink" xlink:title="potato dextrose agar" id="ABBRID0EADCI" xlink:type="simple">PDA</abbrev> within 24 h. Colonies growing on <abbrev xmlns:xlink="http://www.w3.org/1999/xlink" xlink:title="potato dextrose agar" id="ABBRID0EEDCI" xlink:type="simple">PDA</abbrev> reaching 5 cm diam. after two months at room temperature (22–26 °C). Colony dense, circular, surface sparsely hairy, radially striate, with a fimbriate edge, yellowish (#eabf83) to pale brown (#e1af33) at the center and dark brown (#6e5031) at the margin, reverse dark brown (#6e5031).</p></tp:treatment-sec><tp:treatment-sec sec-type="material" id="SECID0EIDCI"><title>Material examined.</title><p>Pu’er City, Yunnan Province, China, on a decaying branch of <italic><tp:taxon-name><tp:taxon-name-part taxon-name-part-type="genus" reg="Coffea">Coffea</tp:taxon-name-part><tp:taxon-name-part taxon-name-part-type="species" reg="arabica">arabica</tp:taxon-name-part></tp:taxon-name></italic>, (<named-content xmlns:xlink="http://www.w3.org/1999/xlink" content-type="dwc:verbatimCoordinates" xlink:type="simple"><named-content content-type="geo-json" specific-use="{&#34;type&#34;:&#34;Point&#34;,&#34;coordinates&#34;:[101.016389,22.600556]}" id="NCID0E3DCI" xlink:type="simple">22°36'2"N, 101°0'59"E</named-content></named-content>, 1016.43 m), 16 September 2021, LiLu, Puer 1-14 (<abbrev xmlns:xlink="http://www.w3.org/1999/xlink" content-type="institution" xlink:title="Zhongkai University of Agriculture and Engineering" id="ABBRID0EBECI" xlink:type="simple">ZHKU</abbrev> 22-0123, holotype), <abbrev xmlns:xlink="http://www.w3.org/1999/xlink" content-type="institution" xlink:title="Zhongkai University of Agriculture and Engineering" id="ABBRID0EGECI" xlink:type="simple">ZHKUCC</abbrev> 22-0214 = <abbrev xmlns:xlink="http://www.w3.org/1999/xlink" content-type="institution" xlink:title="Zhongkai University of Agriculture and Engineering" id="ABBRID0ELECI" xlink:type="simple">ZHKUCC</abbrev> 22-0215. GenBank number; <abbrev xmlns:xlink="http://www.w3.org/1999/xlink" xlink:title="internal transcribed spacer" id="ABBRID0EQECI" xlink:type="simple">ITS</abbrev>: <ext-link xmlns:xlink="http://www.w3.org/1999/xlink" ext-link-type="gen" xlink:href="OP450965" xlink:type="simple">OP450965</ext-link>, <abbrev xmlns:xlink="http://www.w3.org/1999/xlink" xlink:title="large subunit" id="ABBRID0EZECI" xlink:type="simple">LSU</abbrev>: <ext-link xmlns:xlink="http://www.w3.org/1999/xlink" ext-link-type="gen" xlink:href="OP450971" xlink:type="simple">OP450971</ext-link>, <italic>rpb</italic>2: <ext-link xmlns:xlink="http://www.w3.org/1999/xlink" ext-link-type="gen" xlink:href="OP432241" xlink:type="simple">OP432241</ext-link>, <abbrev xmlns:xlink="http://www.w3.org/1999/xlink" xlink:title="small subunit" id="ABBRID0EJFCI" xlink:type="simple">SSU</abbrev>: <ext-link xmlns:xlink="http://www.w3.org/1999/xlink" ext-link-type="gen" xlink:href="OP450979" xlink:type="simple">OP450979</ext-link>, <italic>tef</italic>1-α: <ext-link xmlns:xlink="http://www.w3.org/1999/xlink" ext-link-type="gen" xlink:href="OP432245" xlink:type="simple">OP432245</ext-link> (<abbrev xmlns:xlink="http://www.w3.org/1999/xlink" content-type="institution" xlink:title="Zhongkai University of Agriculture and Engineering" id="ABBRID0EZFCI" xlink:type="simple">ZHKUCC</abbrev> 22-0214, ex-type); <abbrev xmlns:xlink="http://www.w3.org/1999/xlink" xlink:title="internal transcribed spacer" id="ABBRID0E5FCI" xlink:type="simple">ITS</abbrev>: <ext-link xmlns:xlink="http://www.w3.org/1999/xlink" ext-link-type="gen" xlink:href="OP450966" xlink:type="simple">OP450966</ext-link>, <abbrev xmlns:xlink="http://www.w3.org/1999/xlink" xlink:title="large subunit" id="ABBRID0EHGCI" xlink:type="simple">LSU</abbrev>: <ext-link xmlns:xlink="http://www.w3.org/1999/xlink" ext-link-type="gen" xlink:href="OP450972" xlink:type="simple">OP450972</ext-link>, <italic>rpb</italic>2: <ext-link xmlns:xlink="http://www.w3.org/1999/xlink" ext-link-type="gen" xlink:href="OP432242" xlink:type="simple">OP432242</ext-link>, <abbrev xmlns:xlink="http://www.w3.org/1999/xlink" xlink:title="small subunit" id="ABBRID0EXGCI" xlink:type="simple">SSU</abbrev>: <ext-link xmlns:xlink="http://www.w3.org/1999/xlink" ext-link-type="gen" xlink:href="OP450980" xlink:type="simple">OP450980</ext-link>, <italic>tef</italic>1-α: <ext-link xmlns:xlink="http://www.w3.org/1999/xlink" ext-link-type="gen" xlink:href="OP432246" xlink:type="simple">OP432246</ext-link> (<abbrev xmlns:xlink="http://www.w3.org/1999/xlink" content-type="institution" xlink:title="Zhongkai University of Agriculture and Engineering" id="ABBRID0EHHCI" xlink:type="simple">ZHKUCC</abbrev> 22-0215).</p></tp:treatment-sec><tp:treatment-sec sec-type="notes" id="SECID0EMHCI"><title>Notes.</title><p>In multi-gene phylogeny, <italic><tp:taxon-name><tp:taxon-name-part taxon-name-part-type="genus" reg="Nigrograna">Nigrograna</tp:taxon-name-part><tp:taxon-name-part taxon-name-part-type="species" reg="asexualis">asexualis</tp:taxon-name-part></tp:taxon-name></italic> formed a separate (68% <abbrev xmlns:xlink="http://www.w3.org/1999/xlink" xlink:title="maximum likelihood" id="ABBRID0E4HCI" xlink:type="simple">ML</abbrev>, 0.97 BIPP) and distinct clade within <italic><tp:taxon-name><tp:taxon-name-part taxon-name-part-type="genus" reg="Nigrograna">Nigrograna</tp:taxon-name-part></tp:taxon-name></italic> (Fig. <xref ref-type="fig" rid="F1">1</xref>). Morphologically, <italic><tp:taxon-name><tp:taxon-name-part taxon-name-part-type="genus" reg="Nigrograna">N.</tp:taxon-name-part><tp:taxon-name-part taxon-name-part-type="species" reg="asexualis">asexualis</tp:taxon-name-part></tp:taxon-name></italic> conforms to the morphological characteristics of <italic><tp:taxon-name><tp:taxon-name-part taxon-name-part-type="genus" reg="Nigrograna">Nigrograna</tp:taxon-name-part></tp:taxon-name></italic> by having hyaline or subhyaline, long and branched conidiophores, solitary phialides, and aseptate, ellipsoidal or cylindrical conidia (<xref ref-type="bibr" rid="B19">Jaklitsch and Voglmayr 2016</xref>; <xref ref-type="bibr" rid="B7">Dayarathne et al. 2020</xref>; <xref ref-type="bibr" rid="B49">Wanasinghe et al. 2020</xref>). Blast results of the sequences show that <abbrev xmlns:xlink="http://www.w3.org/1999/xlink" xlink:title="internal transcribed spacer" id="ABBRID0EKJCI" xlink:type="simple">ITS</abbrev> is similar to <italic><tp:taxon-name><tp:taxon-name-part taxon-name-part-type="genus" reg="Nigrograna">N.</tp:taxon-name-part><tp:taxon-name-part taxon-name-part-type="species" reg="fuscidula">fuscidula</tp:taxon-name-part></tp:taxon-name></italic> with 89% (<ext-link xmlns:xlink="http://www.w3.org/1999/xlink" ext-link-type="gen" xlink:href="MH856004" xlink:type="simple">MH856004</ext-link>), and <abbrev xmlns:xlink="http://www.w3.org/1999/xlink" xlink:title="small subunit" id="ABBRID0E5JCI" xlink:type="simple">SSU</abbrev> is similar to <italic><tp:taxon-name><tp:taxon-name-part taxon-name-part-type="genus" reg="Nigrograna">N.</tp:taxon-name-part><tp:taxon-name-part taxon-name-part-type="species" reg="mycophila">mycophila</tp:taxon-name-part></tp:taxon-name></italic> with 99.8% (<ext-link xmlns:xlink="http://www.w3.org/1999/xlink" ext-link-type="gen" xlink:href="KX650510" xlink:type="simple">KX650510</ext-link>). <italic><tp:taxon-name><tp:taxon-name-part taxon-name-part-type="genus" reg="Nigrograna">Nigrograna</tp:taxon-name-part><tp:taxon-name-part taxon-name-part-type="species" reg="asexualis">asexualis</tp:taxon-name-part></tp:taxon-name></italic> is different from <italic><tp:taxon-name><tp:taxon-name-part taxon-name-part-type="genus" reg="Nigrograna">N.</tp:taxon-name-part><tp:taxon-name-part taxon-name-part-type="species" reg="fuscidula">fuscidula</tp:taxon-name-part></tp:taxon-name></italic> and <italic><tp:taxon-name><tp:taxon-name-part taxon-name-part-type="genus" reg="Nigrograna">N.</tp:taxon-name-part><tp:taxon-name-part taxon-name-part-type="species" reg="mycophila">mycophila</tp:taxon-name-part></tp:taxon-name></italic> by its ellipsoidal conidia, but the similarities of these three species are hyaline, 1-celled, smooth-walled conidia forming on philipides (<xref ref-type="bibr" rid="B19">Jaklitsch and Voglmayr 2016</xref>). The <abbrev xmlns:xlink="http://www.w3.org/1999/xlink" xlink:title="large subunit" id="ABBRID0EXLCI" xlink:type="simple">LSU</abbrev> and <italic>rpb</italic>2 sequences of our strain blast results are similar to <italic><tp:taxon-name><tp:taxon-name-part taxon-name-part-type="genus" reg="Nigrograna">N.</tp:taxon-name-part><tp:taxon-name-part taxon-name-part-type="species" reg="obliqua">obliqua</tp:taxon-name-part></tp:taxon-name></italic>, and the similarities are 98.9% (<ext-link xmlns:xlink="http://www.w3.org/1999/xlink" ext-link-type="gen" xlink:href="KX650560" xlink:type="simple">KX650560</ext-link>) and 87% (<ext-link xmlns:xlink="http://www.w3.org/1999/xlink" ext-link-type="gen" xlink:href="KX650579" xlink:type="simple">KX650579</ext-link>) respectively, but <italic><tp:taxon-name><tp:taxon-name-part taxon-name-part-type="genus" reg="Nigrograna">N.</tp:taxon-name-part><tp:taxon-name-part taxon-name-part-type="species" reg="obliqua">obliqua</tp:taxon-name-part></tp:taxon-name></italic> lacks the asexual morph (<xref ref-type="bibr" rid="B19">Jaklitsch and Voglmayr 2016</xref>). The <italic>tef</italic>1-α sequence of our strain is 95.8% (<ext-link xmlns:xlink="http://www.w3.org/1999/xlink" ext-link-type="gen" xlink:href="MF939615" xlink:type="simple">MF939615</ext-link>) similar to <italic><tp:taxon-name><tp:taxon-name-part taxon-name-part-type="genus" reg="Nigrograna">N.</tp:taxon-name-part><tp:taxon-name-part taxon-name-part-type="species" reg="locuta-pollinis">locuta-pollinis</tp:taxon-name-part></tp:taxon-name></italic>, which was isolated from hive-stored pollen of <italic><tp:taxon-name><tp:taxon-name-part taxon-name-part-type="genus" reg="Brassica">Brassica</tp:taxon-name-part><tp:taxon-name-part taxon-name-part-type="species" reg="campestris">campestris</tp:taxon-name-part></tp:taxon-name></italic> L. that lacks morphology (<xref ref-type="bibr" rid="B57">Zhao et al. 2018</xref>). Therefore, we introduce <italic><tp:taxon-name><tp:taxon-name-part taxon-name-part-type="genus" reg="Nigrograna">N.</tp:taxon-name-part><tp:taxon-name-part taxon-name-part-type="species" reg="asexualis">asexualis</tp:taxon-name-part></tp:taxon-name></italic> as a distinct new species from coffee in China.</p><fig id="F4" position="float" orientation="portrait"><object-id xmlns:xlink="http://www.w3.org/1999/xlink" content-type="doi" xlink:type="simple">10.3897/mycokeys.94.95751.figure4</object-id><object-id xmlns:xlink="http://www.w3.org/1999/xlink" content-type="arpha" xlink:type="simple">66BCAA63-AA4A-5FD3-9262-BAC179C43F1A</object-id><label>Figure 4.</label><caption><p><italic><tp:taxon-name><tp:taxon-name-part taxon-name-part-type="genus" reg="Nigrograna">Nigrograna</tp:taxon-name-part><tp:taxon-name-part taxon-name-part-type="species" reg="asexualis">asexualis</tp:taxon-name-part></tp:taxon-name></italic> (<abbrev xmlns:xlink="http://www.w3.org/1999/xlink" content-type="institution" xlink:title="Zhongkai University of Agriculture and Engineering" id="ABBRID0EAPCI" xlink:type="simple">ZHKU</abbrev> 22-0123, holotype) <bold>a, b</bold> conidiomata on the host substrate <bold>c, d</bold> vertical sections of a conidioma <bold>e</bold> peridium <bold>f, g</bold> conidiophores with phialides <bold>h</bold> conidia <bold>i</bold> culture on <abbrev xmlns:xlink="http://www.w3.org/1999/xlink" xlink:title="potato dextrose agar" id="ABBRID0ERPCI" xlink:type="simple">PDA</abbrev> from above and reverse. Scale bars: 100 μm (<bold>c</bold>); 50 μm (<bold>d</bold>); 15 μm (<bold>e</bold>); 30 μm (<bold>f</bold>); 20 μm (<bold>g</bold>); 10 μm (<bold>h</bold>).</p></caption><graphic xmlns:xlink="http://www.w3.org/1999/xlink" xlink:href="mycokeys-94-051-g004.jpg" position="float" orientation="portrait" xlink:type="simple" id="oo_781091.jpg"><uri content-type="original_file" xlink:type="simple">https://binary.pensoft.net/fig/781091</uri></graphic></fig></tp:treatment-sec><tp:treatment-sec><!--Section generated to contain objects referenced in tp:taxon-treatment.--><fig id="F1" position="float" orientation="portrait"><object-id xmlns:xlink="http://www.w3.org/1999/xlink" content-type="doi" xlink:type="simple">10.3897/mycokeys.94.95751.figure1</object-id><object-id xmlns:xlink="http://www.w3.org/1999/xlink" content-type="arpha" xlink:type="simple">F4743E91-8E88-5AD3-A31E-5884BCB642F0</object-id><label>Figure 1.</label><caption><p>The maximum-likelihood phylogram of <italic><tp:taxon-name><tp:taxon-name-part taxon-name-part-type="genus" reg="Nigrograna">Nigrograna</tp:taxon-name-part></tp:taxon-name></italic> based on a combined <abbrev xmlns:xlink="http://www.w3.org/1999/xlink" xlink:title="small subunit" id="ABBRID0EM4AI" xlink:type="simple">SSU</abbrev>, <abbrev xmlns:xlink="http://www.w3.org/1999/xlink" xlink:title="large subunit" id="ABBRID0EQ4AI" xlink:type="simple">LSU</abbrev>, <abbrev xmlns:xlink="http://www.w3.org/1999/xlink" xlink:title="internal transcribed spacer" id="ABBRID0EU4AI" xlink:type="simple">ITS</abbrev>, <italic>rpb</italic>2 and <italic>tef</italic>1-α sequence dataset with <italic><tp:taxon-name><tp:taxon-name-part taxon-name-part-type="genus" reg="Cyclothyriella">Cyclothyriella</tp:taxon-name-part><tp:taxon-name-part taxon-name-part-type="species" reg="rubronotata">rubronotata</tp:taxon-name-part></tp:taxon-name></italic> CBS 141486 and CBS 419.85 as the outgroup taxa (<xref ref-type="bibr" rid="B7">Dayarathne et al. 2020</xref>). The maximum-likelihood bootstrap values (<abbrev xmlns:xlink="http://www.w3.org/1999/xlink" xlink:title="maximum likelihood" id="ABBRID0EL5AI" xlink:type="simple">ML</abbrev> ≥ 60%, left) and Bayesian Inference Posterior Probability values (BIPP ≥ 0.90, right) are shown above the nodes. Strains derived from the current study are in blue, while type strains are in bold.</p></caption><graphic xmlns:xlink="http://www.w3.org/1999/xlink" xlink:href="mycokeys-94-051-g001.jpg" position="float" orientation="portrait" xlink:type="simple" id="oo_781088.jpg"><uri content-type="original_file" xlink:type="simple">https://binary.pensoft.net/fig/781088</uri></graphic></fig></tp:treatment-sec><ref-list><ref id="B7"><mixed-citation xmlns:xlink="http://www.w3.org/1999/xlink" xlink:type="simple"><person-group><name name-style="western"><surname>Dayarathne</surname><given-names>MC</given-names></name><name name-style="western"><surname>Jones</surname><given-names>E</given-names></name><name name-style="western"><surname>Maharachchikumbura</surname><given-names>S</given-names></name><name name-style="western"><surname>Devadatha</surname><given-names>B</given-names></name><name name-style="western"><surname>Sarma</surname><given-names>V</given-names></name><name name-style="western"><surname>Khongphinitbunjong</surname><given-names>K</given-names></name><name name-style="western"><surname>Chomnunti</surname><given-names>P</given-names></name><name name-style="western"><surname>Hyde</surname><given-names>KD</given-names></name></person-group> (<year>2020</year>) <article-title>Morpho-molecular characterization of microfungi associated with marine based habitats.</article-title><source>Mycosphere</source><volume>11</volume>: <fpage>1</fpage>–<lpage>188</lpage>. <ext-link xlink:href="10.5943/mycosphere/11/1/1" ext-link-type="doi" xlink:type="simple">https://doi.org/10.5943/mycosphere/11/1/1</ext-link></mixed-citation></ref><ref id="B19"><mixed-citation xmlns:xlink="http://www.w3.org/1999/xlink" xlink:type="simple"><person-group><name name-style="western"><surname>Jaklitsch</surname><given-names>WM</given-names></name><name name-style="western"><surname>Voglmayr</surname><given-names>H</given-names></name></person-group> (<year>2016</year>) <article-title>Hidden diversity in <italic><tp:taxon-name><tp:taxon-name-part taxon-name-part-type="genus">Thyridaria</tp:taxon-name-part></tp:taxon-name></italic> and a new circumscription of the <tp:taxon-name><tp:taxon-name-part taxon-name-part-type="family">Thyridariaceae</tp:taxon-name-part></tp:taxon-name>.</article-title><source>Studies in Mycology</source><volume>85</volume>(<issue>1</issue>): <fpage>35</fpage>–<lpage>64</lpage>. <ext-link xlink:href="10.1016/j.simyco.2016.09.002" ext-link-type="doi" xlink:type="simple">https://doi.org/10.1016/j.simyco.2016.09.002</ext-link></mixed-citation></ref><ref id="B49"><mixed-citation xmlns:xlink="http://www.w3.org/1999/xlink" xlink:type="simple"><person-group><name name-style="western"><surname>Wanasinghe</surname><given-names>DN</given-names></name><name name-style="western"><surname>Wijayawardene</surname><given-names>NN</given-names></name><name name-style="western"><surname>Xu</surname><given-names>J</given-names></name><name name-style="western"><surname>Cheewangkoon</surname><given-names>R</given-names></name><name name-style="western"><surname>Mortimer</surname><given-names>PE</given-names></name></person-group> (<year>2020</year>) Taxonomic novelties in <tp:taxon-name><tp:taxon-name-part taxon-name-part-type="genus">Magnolia</tp:taxon-name-part></tp:taxon-name>-associated pleosporalean fungi in the Kunming Botanical Gardens (Yunnan, China). PLoS ONE 15(7): e0235855. <ext-link xlink:href="10.1371/journal.pone.0235855" ext-link-type="doi" xlink:type="simple">https://doi.org/10.1371/journal.pone.0235855</ext-link></mixed-citation></ref><ref id="B57"><mixed-citation xmlns:xlink="http://www.w3.org/1999/xlink" xlink:type="simple"><person-group><name name-style="western"><surname>Zhao</surname><given-names>YZ</given-names></name><name name-style="western"><surname>Zhang</surname><given-names>ZF</given-names></name><name name-style="western"><surname>Cai</surname><given-names>L</given-names></name><name name-style="western"><surname>Peng</surname><given-names>JW</given-names></name><name name-style="western"><surname>Liu</surname><given-names>F</given-names></name></person-group> (<year>2018</year>) <article-title>Four new filamentous fungal species from newly-collected and hive stored bee pollen.</article-title><source>Mycosphere</source><volume>9</volume>: <fpage>1089</fpage>–<lpage>1116</lpage>. <ext-link xlink:href="10.5943/mycosphere/9/6/3" ext-link-type="doi" xlink:type="simple">https://doi.org/10.5943/mycosphere/9/6/3</ext-link></mixed-citation></ref></ref-list></tp:taxon-treatment>
